# Supplementary material for: Bioinformatics combined with quantitative proteomics analyses and identification of potential biomarkers in cholangiocarcinoma
Source: Cancer Cell Int. 2020 Apr 22;20:130. doi: 10.1186/s12935-020-01212-z (PMC7178764; doi:10.1186/s12935-020-01212-z)
Supplement: Supplementary file 1 — Additional file 1. The data of differentially expressed RNAs in GSE32225. [file 12935_2020_1212_MOESM1_ESM.csv]

Gene symbol	logFC	AveExpr	t	P.Value	adj.P.Val	B
STK36	2.501253712	10.49796868	12.02913561	5.31E-24	8.12E-20	43.38771763
RBM3	1.082072484	8.450311427	10.10914494	8.52E-19	6.52E-15	31.90375814
TSPAN17	1.808651971	10.19152891	9.468974601	4.30E-17	2.19E-13	28.13957787
MMP11	2.613859756	11.66548792	9.281062077	1.35E-16	5.14E-13	27.04551569
RASSF7	1.520737001	10.37671227	9.158117653	2.83E-16	8.65E-13	26.33283246
INTS8	1.294360851	9.817245181	9.118640527	3.58E-16	9.14E-13	26.10454504
CYP2A7	-1.809804204	7.375152617	-9.057914086	5.16E-16	1.13E-12	25.75392071
PAK3	-1.738668908	7.083495075	-8.847812891	1.82E-15	3.47E-12	24.54614991
PTGES2	1.157708401	10.94215422	8.815286645	2.21E-15	3.75E-12	24.3599427
COL1A2	1.553287515	10.24559301	8.699793492	4.38E-15	6.70E-12	23.70051895
CDK10	1.415964898	10.91557925	8.682218437	4.86E-15	6.77E-12	23.60041737
MAGED1	1.094818402	10.13189711	8.619140136	7.07E-15	8.70E-12	23.24169313
JOSD2	1.725287417	9.417400788	8.611474073	7.39E-15	8.70E-12	23.19815564
COL1A1	2.78623367	11.50141506	8.392725923	2.68E-14	2.93E-11	21.96144244
SLC39A1	1.271302003	10.5315817	8.202942782	8.12E-14	8.28E-11	20.8977512
LOXL4	2.026615095	10.59612722	8.142730642	1.15E-13	1.10E-10	20.56218155
C11orf80	1.623300273	8.775025428	7.891484464	4.90E-13	4.41E-10	19.17247134
FLAD1	1.197277464	9.513927187	7.865334454	5.69E-13	4.84E-10	19.02884208
PPP1R9B	1.001588089	9.646108759	7.797421224	8.39E-13	6.61E-10	18.65675567
ZBTB48	1.013913009	11.05204331	7.792310365	8.64E-13	6.61E-10	18.62880885
CYP2A6	-1.858172305	7.524612714	-7.73453435	1.20E-12	8.74E-10	18.31342361
AKAP8L	1.296245912	10.87301212	7.661614338	1.81E-12	1.23E-09	17.91681202
SCRIB	1.153255359	10.08070705	7.65849193	1.85E-12	1.23E-09	17.89986569
UBD	1.487391574	12.04718334	7.599370521	2.58E-12	1.64E-09	17.57956709
TNPO3	1.259618248	9.572851967	7.534571681	3.71E-12	2.16E-09	17.22977703
PIGQ	1.236318974	10.0571671	7.530229628	3.81E-12	2.16E-09	17.20638624
NCOR1	1.24804636	10.38618715	7.42793108	6.75E-12	3.69E-09	16.65707628
HAO2	-1.674070785	7.939645628	-7.418708005	7.11E-12	3.75E-09	16.60772083
PNPLA6	1.369187305	10.15108694	7.386739164	8.49E-12	4.33E-09	16.43686608
DHX16	1.434817938	9.591772341	7.345108359	1.07E-11	5.28E-09	16.2148904
KIAA0556	1.090473462	9.276511256	7.31670961	1.25E-11	5.99E-09	16.0638069
C3orf35	-1.028043274	7.228289296	-7.282376785	1.52E-11	7.03E-09	15.88152443
TREX1	-1.238784886	7.506879035	-7.272916795	1.60E-11	7.19E-09	15.83137056
KIAA1522	1.576776164	9.173790646	7.220221729	2.14E-11	9.34E-09	15.55257137
LAMA5	1.641153343	10.4822557	7.185189584	2.59E-11	1.10E-08	15.36776641
CNTFR	-1.455560664	7.569312519	-7.18086728	2.65E-11	1.10E-08	15.34499531
MC3R	-1.763667681	7.239025364	-7.169835275	2.82E-11	1.14E-08	15.286906
FAM98C	1.438443399	10.71019359	7.161991359	2.94E-11	1.15E-08	15.24563026
CCDC130	1.488938037	10.63990672	7.112924479	3.85E-11	1.47E-08	14.98793867
IL4R	1.11892055	9.065470955	7.067029635	4.95E-11	1.85E-08	14.74770207
PCDH17	1.248438195	9.620332279	7.047469717	5.51E-11	2.01E-08	14.64555208
MT1X	-2.428990829	9.099793543	-6.962662047	8.73E-11	3.11E-08	14.20430923
TNPO2	1.441728573	10.1377704	6.953047263	9.20E-11	3.20E-08	14.1544567
PHF21A	1.52888293	10.79453461	6.944104726	9.65E-11	3.28E-08	14.10812149
GRN	1.265580834	9.231496544	6.929621536	1.04E-10	3.47E-08	14.03314279
FLCN	1.484886512	9.3969799	6.918806328	1.11E-10	3.60E-08	13.97720567
HPR	-1.294775193	7.378656031	-6.883778818	1.34E-10	4.09E-08	13.79635126
KRTAP10-11	-1.104362268	7.052980581	-6.863543715	1.49E-10	4.30E-08	13.69209084
MC1R	1.509805364	8.84474194	6.850353355	1.60E-10	4.53E-08	13.62421449
SGSM2	2.159299212	9.788174461	6.799119337	2.11E-10	5.86E-08	13.36122066
TIAF1	1.465859123	9.741237217	6.770616081	2.45E-10	6.70E-08	13.2153606
ZNF689	1.039790012	9.742856807	6.761623998	2.57E-10	6.79E-08	13.16941297
VCAN	1.574181777	9.170359767	6.718489858	3.24E-10	8.21E-08	12.94946126
GK5	1.105329307	11.23883349	6.716456413	3.27E-10	8.21E-08	12.93911088
DIS3L2	1.503079134	10.53952456	6.677416742	4.03E-10	9.82E-08	12.74072433
CHMP1A	1.078356956	8.620392198	6.676707991	4.04E-10	9.82E-08	12.73712849
MT1M	-1.274148162	7.464072489	-6.673530293	4.11E-10	9.83E-08	12.72100898
PDLIM7	1.489190992	10.20906459	6.640355271	4.90E-10	1.14E-07	12.55297168
CYP4A11	-2.780443272	8.133429184	-6.614683191	5.62E-10	1.28E-07	12.42325241
FAM133B	1.281157985	8.861847116	6.592076403	6.33E-10	1.38E-07	12.30925057
TXNRD2	1.008121505	9.383957145	6.587632893	6.48E-10	1.40E-07	12.28686807
SDS	-2.113412976	9.879435419	-6.556166581	7.64E-10	1.62E-07	12.12860758
MAEA	1.201313553	9.169286143	6.550548933	7.87E-10	1.65E-07	12.10039774
HNRNPL	1.185033435	9.372569951	6.529710962	8.78E-10	1.82E-07	11.9958745
KRT8	1.623989831	8.905255699	6.523193523	9.09E-10	1.85E-07	11.96322119
FAM118A	1.500708773	10.40024971	6.49231891	1.07E-09	2.15E-07	11.8087833
HBB	-2.214865338	8.11794007	-6.457657109	1.28E-09	2.51E-07	11.63589324
TMCO1	1.21237571	10.01916729	6.42848761	1.49E-09	2.88E-07	11.49080463
TTC14	1.373669807	8.962990483	6.424893281	1.52E-09	2.90E-07	11.47295235
CYP2B6	-1.740388653	8.35808594	-6.419070613	1.56E-09	2.92E-07	11.44404444
SLC10A1	-1.409534244	7.374757126	-6.418772427	1.57E-09	2.92E-07	11.44256443
GPR31	-1.46524676	7.420580064	-6.405813227	1.68E-09	3.05E-07	11.37828106
BAIAP2L2	1.842348989	11.48719782	6.401221649	1.72E-09	3.09E-07	11.35552261
STXBP2	1.167594994	8.393557871	6.365647453	2.06E-09	3.63E-07	11.17951416
CEP290	1.617607315	10.18714389	6.357736292	2.15E-09	3.74E-07	11.14044926
CDCP2	-1.268904336	7.1060401	-6.318463359	2.63E-09	4.53E-07	10.94693761
TUBA1A	1.090377591	9.147534388	6.315603116	2.67E-09	4.54E-07	10.93287134
TAT	-2.725452572	9.46803795	-6.311340955	2.73E-09	4.59E-07	10.91191753
PTPRF	1.228325104	9.569833988	6.307879004	2.78E-09	4.61E-07	10.89490379
LPA	-1.094597022	7.251875723	-6.306138612	2.80E-09	4.61E-07	10.8863527
PLA2G4B	1.127412477	10.211303	6.299191817	2.91E-09	4.73E-07	10.85223461
SEZ6L2	1.319949509	8.331156881	6.282091069	3.17E-09	5.11E-07	10.7683405
CXCL12	-1.170902092	8.480979573	-6.267585138	3.42E-09	5.45E-07	10.69728084
TMSB10	1.452474857	9.400089484	6.245213948	3.83E-09	5.99E-07	10.58788099
AMDHD1	-1.459400676	8.157937274	-6.238660713	3.96E-09	6.07E-07	10.55587788
CIDEB	-1.829182477	8.414678542	-6.14856915	6.27E-09	9.32E-07	10.1179324
ZNF524	1.055741959	8.284291759	6.133714458	6.76E-09	9.92E-07	10.04608736
KRTAP10-8	-1.206808756	7.04618988	-6.128821885	6.93E-09	9.92E-07	10.02244716
SERPIND1	-1.930977668	8.194861935	-6.110436414	7.61E-09	1.06E-06	9.933712774
SMAD3	1.140977907	9.76284787	6.108107538	7.70E-09	1.06E-06	9.922484307
SF3B2	1.447710983	9.082244128	6.088430341	8.51E-09	1.15E-06	9.827715716
C19orf48	1.221282331	8.65716519	6.082324786	8.77E-09	1.18E-06	9.798347982
SCTR	2.187068514	9.539820695	6.080398105	8.86E-09	1.18E-06	9.789084345
CHD8	1.139179642	9.483577717	6.078749806	8.93E-09	1.18E-06	9.781160606
UNC13D	2.042586884	9.959359707	6.066542767	9.50E-09	1.23E-06	9.722519242
WDR17	-1.595728922	7.905995257	-6.064191272	9.61E-09	1.23E-06	9.711231128
IKBKB	1.088783896	8.538348233	6.056573975	9.99E-09	1.25E-06	9.674683333
DUSP3	1.038839684	9.583509541	6.039509641	1.09E-08	1.34E-06	9.592910247
NUCKS1	1.1163917	8.935180564	6.039471751	1.09E-08	1.34E-06	9.592728831
PRDX5	1.238262529	9.314547025	6.025551103	1.17E-08	1.43E-06	9.526125049
COPS7A	1.11117891	9.282374141	6.001498466	1.32E-08	1.59E-06	9.41126639
PNN	1.254193926	10.45504603	6.000513602	1.32E-08	1.59E-06	9.406569372
GOLGA8B	1.389808537	9.431330492	5.9842996	1.43E-08	1.71E-06	9.329309717
HBA2	-1.760458262	10.09003941	-5.976353704	1.49E-08	1.77E-06	9.291494592
HMGCS2	-2.004428941	8.333478053	-5.974309611	1.51E-08	1.77E-06	9.281771612
UGT2B10	-1.388689827	7.487302984	-5.972687451	1.52E-08	1.78E-06	9.274057066
SLC16A3	1.691064915	9.820497777	5.921311114	1.96E-08	2.24E-06	9.030397442
VAPA	1.12141095	8.852246421	5.904501039	2.13E-08	2.42E-06	8.950957672
COL3A1	1.659364124	10.50915784	5.888857046	2.31E-08	2.59E-06	8.877155281
CXorf56	1.003470807	8.989616407	5.883199279	2.37E-08	2.63E-06	8.850494281
PLD3	1.003969373	8.666312667	5.826068018	3.14E-08	3.41E-06	8.582179548
MGAT5B	-1.103493966	7.326236312	-5.824719157	3.16E-08	3.41E-06	8.575864649
FHL5	-1.423192631	7.41946026	-5.801275628	3.55E-08	3.75E-06	8.466258292
KRTAP5-10	-1.503385145	7.302678879	-5.785469848	3.84E-08	3.99E-06	8.392519527
OR52L1	-1.609829121	7.485908395	-5.773577735	4.07E-08	4.20E-06	8.337123715
MRPS5	1.019180054	8.914624545	5.766409617	4.21E-08	4.32E-06	8.303768355
HCN3	1.714129005	9.234715159	5.764292848	4.25E-08	4.34E-06	8.293923472
TFR2	-2.243859767	8.996434143	-5.747487567	4.62E-08	4.68E-06	8.215845853
RGS12	1.088324996	9.856710446	5.739985616	4.79E-08	4.82E-06	8.18103883
APOF	-2.247015689	8.149142461	-5.738014862	4.84E-08	4.84E-06	8.171899905
MRPL48	1.573420382	8.838536047	5.729140781	5.05E-08	5.02E-06	8.130773333
KRTAP6-1	-1.25174476	7.179874921	-5.727422088	5.09E-08	5.03E-06	8.12281285
ZNHIT3	-1.221189162	8.74468656	-5.706329895	5.64E-08	5.46E-06	8.025245258
EHF	2.055811827	10.02534319	5.702851454	5.74E-08	5.49E-06	8.009177094
DHX9	1.276808991	8.660521213	5.698082605	5.87E-08	5.58E-06	7.987158359
DBN1	1.003573482	11.01269025	5.693590476	6.00E-08	5.67E-06	7.966428185
HERC6	-1.898207878	7.996568739	-5.669602994	6.74E-08	6.33E-06	7.855910522
GALR3	-1.68524853	7.045042114	-5.664120572	6.92E-08	6.46E-06	7.830693827
CYP2A13	-1.467353716	7.235790782	-5.64327184	7.66E-08	6.97E-06	7.73494387
NPFFR1	-1.513922685	7.28887162	-5.639099841	7.81E-08	7.03E-06	7.715811154
NPEPL1	1.194294741	9.11530999	5.635841813	7.94E-08	7.10E-06	7.70087631
CCL21	-2.013924894	8.750314878	-5.614573128	8.79E-08	7.73E-06	7.603518975
NOL3	1.028591134	9.519725817	5.612775112	8.87E-08	7.75E-06	7.595299604
XPNPEP3	-1.028771172	8.085651893	-5.598183274	9.51E-08	8.22E-06	7.528658954
APOC4	-1.782155106	7.967706392	-5.589455413	9.92E-08	8.51E-06	7.488853404
DDIT3	1.442709142	9.115760401	5.588653463	9.96E-08	8.51E-06	7.485197961
KAT2A	1.250695216	9.382995403	5.577104238	1.05E-07	8.92E-06	7.432592648
REXO1	1.330167522	10.23017873	5.57654586	1.06E-07	8.92E-06	7.430051118
SLC2A6	1.429434496	10.66424424	5.5734461	1.07E-07	9.00E-06	7.415945217
HRH3	-1.382504635	7.339774389	-5.566750842	1.11E-07	9.25E-06	7.385495128
KCNQ5	-1.120175664	7.220178178	-5.561630815	1.13E-07	9.43E-06	7.362225501
MPZL1	1.176398543	9.260221346	5.559652384	1.14E-07	9.46E-06	7.353237663
MMRN1	-1.697274583	8.161706533	-5.554499943	1.17E-07	9.60E-06	7.329840492
OR4K14	-1.306186121	7.28696551	-5.526030721	1.34E-07	1.09E-05	7.20082106
SCGB1D4	-1.436184813	7.370000258	-5.519482046	1.39E-07	1.11E-05	7.171205389
ALG8	-1.081712989	8.501158785	-5.518056943	1.40E-07	1.11E-05	7.16476361
KLHDC7A	-2.010854763	7.701202157	-5.513768579	1.42E-07	1.13E-05	7.145385926
SSBP4	1.733719401	8.787991096	5.503382878	1.50E-07	1.17E-05	7.098497951
BDP1	1.578815487	9.367931931	5.501626289	1.51E-07	1.18E-05	7.09057336
EEF1A2	2.879511416	11.0011671	5.497851926	1.54E-07	1.19E-05	7.073551578
P2RY11	1.224010484	10.33912603	5.490712808	1.59E-07	1.21E-05	7.041376596
ADNP2	1.367324407	10.6738497	5.480980826	1.66E-07	1.25E-05	6.997560907
ACTN3	-1.215091054	7.291274985	-5.457619046	1.86E-07	1.39E-05	6.892592974
GATM	-1.525474644	9.644226792	-5.453875033	1.89E-07	1.41E-05	6.875798516
PGLS	1.368796997	9.667673802	5.44840934	1.94E-07	1.43E-05	6.851295041
ZBTB7B	1.227719876	9.151555922	5.447792258	1.95E-07	1.43E-05	6.848529607
TLX1	-1.212739245	7.323370074	-5.446533367	1.96E-07	1.43E-05	6.842888591
YIPF6	1.079517499	9.097963366	5.44233488	2.00E-07	1.45E-05	6.824081737
EHD4	1.043021275	9.053151029	5.437131327	2.05E-07	1.48E-05	6.800786298
NCSTN	1.084476767	10.78240504	5.434053099	2.08E-07	1.49E-05	6.787012638
KRT23	2.289195953	10.03396503	5.432210124	2.10E-07	1.49E-05	6.778768688
MTTP	-1.603822199	8.376650256	-5.427762237	2.14E-07	1.52E-05	6.758880261
ADAR	1.034899268	8.872235302	5.421953337	2.20E-07	1.55E-05	6.73292269
CAPNS1	1.000026627	10.42624617	5.412818421	2.30E-07	1.61E-05	6.692140464
GMEB2	1.132810134	9.470993571	5.406650122	2.36E-07	1.65E-05	6.664628772
MZF1	1.338517917	8.799212487	5.404161312	2.39E-07	1.66E-05	6.653534252
LCE1A	-1.025066682	6.837038639	-5.379895732	2.68E-07	1.84E-05	6.545545388
PSD4	1.884361421	9.858657683	5.377655197	2.71E-07	1.85E-05	6.535590979
MBL2	-1.628702144	7.874993228	-5.366324958	2.85E-07	1.93E-05	6.485295322
UFC1	1.684458327	10.38711139	5.357090183	2.98E-07	2.00E-05	6.444354941
F8	-1.202390504	7.90181477	-5.353509027	3.03E-07	2.03E-05	6.428491583
SPINT1	1.264362808	8.508693208	5.343416719	3.18E-07	2.11E-05	6.383824834
PRPF40B	1.152000384	8.372091028	5.340305684	3.22E-07	2.13E-05	6.370067545
DLX1	-1.064902489	7.708622454	-5.311266737	3.69E-07	2.39E-05	6.241918924
HSPA1L	-1.125265421	7.255164405	-5.296070244	3.96E-07	2.54E-05	6.175047868
MED25	2.102548305	9.517158322	5.28885646	4.09E-07	2.60E-05	6.143350221
HSD17B6	-2.522196037	9.0234191	-5.285518905	4.16E-07	2.63E-05	6.12869493
HHIPL1	-1.022864727	7.08906778	-5.252695673	4.84E-07	3.00E-05	5.984907193
IRGQ	1.734280779	10.91208307	5.235232483	5.25E-07	3.18E-05	5.908659149
ANKRD6	1.497677221	9.534018378	5.230918249	5.35E-07	3.24E-05	5.889849383
POU3F2	-1.134119693	7.402895031	-5.228256827	5.42E-07	3.24E-05	5.878251128
CBX5	1.083890296	8.800759475	5.213983678	5.78E-07	3.44E-05	5.816119891
MYO9B	1.215069002	9.348338915	5.208994928	5.92E-07	3.51E-05	5.794431638
DEFA3	-1.287445159	7.525609187	-5.202115266	6.11E-07	3.58E-05	5.764546477
SLC15A2	-1.410985754	7.603172889	-5.188236145	6.51E-07	3.76E-05	5.704339557
ZNF577	-1.192503443	9.539121507	-5.185833645	6.58E-07	3.79E-05	5.693929026
SNAPC4	1.251600076	10.34752147	5.171478164	7.03E-07	3.99E-05	5.631793987
PYGM	-1.14440213	7.402699149	-5.170417357	7.06E-07	3.99E-05	5.627207261
RANGAP1	1.294685694	10.14474374	5.168580428	7.12E-07	4.01E-05	5.619266285
PARP12	1.28830197	8.617266861	5.166385098	7.19E-07	4.02E-05	5.609778549
SPP1	1.093164498	11.52595108	5.162214646	7.33E-07	4.06E-05	5.591762542
PTPN18	-1.078264809	8.591795652	-5.160369794	7.39E-07	4.08E-05	5.583796188
CPN2	-1.215939563	7.92772344	-5.142893003	8.01E-07	4.29E-05	5.508427794
GABRB2	-1.038859794	7.357877607	-5.142378108	8.02E-07	4.29E-05	5.506210039
PXMP2	-1.604233575	9.388310021	-5.140987611	8.08E-07	4.29E-05	5.500221676
TACR1	-1.01651331	7.32010338	-5.133760082	8.35E-07	4.39E-05	5.46911367
UROS	1.266313756	10.58386957	5.133699254	8.35E-07	4.39E-05	5.46885199
GSR	-1.393847187	8.840219833	-5.125114983	8.68E-07	4.53E-05	5.431944745
MTF2	1.091751374	9.117277613	5.122875633	8.77E-07	4.56E-05	5.422324027
CD46	1.187587375	8.952526904	5.121914526	8.81E-07	4.57E-05	5.418195818
LEMD2	1.488039711	9.747276367	5.11843728	8.95E-07	4.62E-05	5.403264689
HIST2H2AA3	1.538622608	9.423668385	5.10826288	9.37E-07	4.80E-05	5.359617371
TMEM91	1.375354472	8.837898345	5.107292636	9.41E-07	4.80E-05	5.355458304
INTS3	1.074083979	8.755566889	5.088463221	1.02E-06	5.13E-05	5.27485441
DARS2	1.075672007	9.448983505	5.087992787	1.03E-06	5.13E-05	5.2728433
CHAF1A	1.105944692	9.237144391	5.082621032	1.05E-06	5.23E-05	5.249888323
CABP7	-1.335760325	7.8001806	-5.081549142	1.06E-06	5.24E-05	5.2453099
LZTR1	1.133377918	10.68126708	5.068554114	1.12E-06	5.52E-05	5.189857993
C9	-1.41962194	7.824257184	-5.047839145	1.23E-06	5.96E-05	5.101672412
BRIP1	-1.548781068	8.556950547	-5.046748996	1.24E-06	5.97E-05	5.097038659
CD8B	-1.298574786	7.612246171	-5.030910605	1.33E-06	6.31E-05	5.029796985
DIS3L	1.426273951	9.537915487	5.02991327	1.33E-06	6.32E-05	5.02556786
GRHL3	-1.199178417	7.587032942	-5.023971885	1.37E-06	6.47E-05	5.000386251
F9	-2.517546083	9.572600438	-5.022883469	1.38E-06	6.48E-05	4.995775474
C7	-1.34679572	8.761792687	-5.005343938	1.49E-06	6.92E-05	4.921572614
C4orf17	-1.365134106	7.629068875	-5.003738088	1.50E-06	6.93E-05	4.914788178
ACBD7	-1.178252129	9.134135006	-5.002710188	1.51E-06	6.94E-05	4.910446299
NEUROD4	-1.453454338	7.491123667	-4.999270078	1.53E-06	7.03E-05	4.895919818
SERPINC1	-2.279664968	9.329766662	-4.996215997	1.55E-06	7.11E-05	4.883029417
ZNF821	1.376711159	9.737521279	4.995364279	1.56E-06	7.11E-05	4.879435568
FRK	1.155613048	8.854950179	4.993535093	1.57E-06	7.15E-05	4.871718744
ZBTB37	1.147998946	9.776756343	4.99193465	1.58E-06	7.15E-05	4.86496859
TNFRSF25	-1.190557723	7.917196846	-4.976851567	1.69E-06	7.52E-05	4.801429284
RPL22	-1.297799398	7.644239659	-4.971444643	1.73E-06	7.66E-05	4.778685615
TAS1R2	-1.669966807	7.256760526	-4.969695403	1.75E-06	7.70E-05	4.771331428
FSTL4	-1.375633172	7.644761151	-4.965694374	1.78E-06	7.81E-05	4.754517222
THTPA	1.073740707	8.96263803	4.959052906	1.83E-06	7.98E-05	4.72662818
ZNF621	-1.364022316	9.820483418	-4.955426881	1.86E-06	8.09E-05	4.711413024
ANGPTL5	-2.198256038	7.782795383	-4.950874505	1.90E-06	8.16E-05	4.69232217
ASS1	-1.121834368	8.67465872	-4.941955975	1.97E-06	8.38E-05	4.654958109
NAT8	-2.260589797	8.129718158	-4.941717112	1.98E-06	8.38E-05	4.653958066
CCDC54	-1.425542989	7.874303081	-4.933975161	2.05E-06	8.62E-05	4.621563858
TRMT1	1.082042311	9.249344935	4.923735969	2.14E-06	8.95E-05	4.578777016
SHC4	-1.585738004	7.75789966	-4.922566298	2.15E-06	8.97E-05	4.573893365
PKLR	-1.41571784	8.119539498	-4.921976713	2.16E-06	8.97E-05	4.571432032
TMEM132A	1.228629215	8.309276318	4.912410324	2.25E-06	9.26E-05	4.531525163
CPNE5	-1.564805187	7.446966441	-4.911721287	2.26E-06	9.26E-05	4.528652971
PRKCH	-1.535208343	8.20765526	-4.892788239	2.45E-06	9.92E-05	4.449846583
PAFAH1B3	1.280222941	10.92255778	4.888595016	2.50E-06	0.000100654	4.432422751
VWA2	-1.893891174	7.599983355	-4.886818935	2.52E-06	0.000100903	4.42504599
ATP2A1	-1.544446792	7.745233579	-4.88671747	2.52E-06	0.000100903	4.424624626
KRTAP10-1	-1.040652938	6.951908663	-4.86951528	2.72E-06	0.000107206	4.353279306
PITX1	2.476182062	9.590107154	4.866523377	2.75E-06	0.000108344	4.340889247
CACNG2	-1.503636012	7.463988475	-4.865319417	2.77E-06	0.00010844	4.335904979
INHBA	1.020567795	8.104742732	4.86342219	2.79E-06	0.000108711	4.328052484
MAT1A	-1.100742746	7.533681534	-4.857585778	2.86E-06	0.000110684	4.30390999
CHSY3	-1.014452427	7.38636087	-4.855619995	2.89E-06	0.000111081	4.295783236
DSG4	-1.314022065	7.474552097	-4.854555887	2.90E-06	0.000111321	4.291385104
CXCR6	-1.635505533	8.382311681	-4.848771786	2.98E-06	0.000113325	4.267490801
DOC2A	-1.305513825	7.277049616	-4.845423279	3.02E-06	0.00011443	4.253667533
GPR88	-1.298805914	7.610941278	-4.842638338	3.06E-06	0.000115431	4.242176095
ADCK2	1.21188363	10.33956796	4.842304049	3.06E-06	0.000115431	4.240797051
EBNA1BP2	1.266203652	9.474941727	4.837748676	3.12E-06	0.000117464	4.222011694
SLC6A11	-1.753952424	8.285169726	-4.836056885	3.15E-06	0.000118046	4.215038418
ARID3A	1.290588964	8.631986879	4.832731894	3.19E-06	0.0001189	4.201338574
DHCR7	-1.14526405	6.990726001	-4.831544829	3.21E-06	0.000119089	4.196449222
ROBO2	-2.109067078	8.406204786	-4.831257843	3.21E-06	0.000119089	4.195267302
PRPF4B	1.072848301	9.324903281	4.825499146	3.30E-06	0.000121597	4.171561593
TMEM119	1.670758638	8.912998627	4.81666302	3.43E-06	0.000126005	4.135227968
ZDHHC1	1.273925133	10.67463916	4.815768138	3.44E-06	0.000126194	4.131550992
CSN2	-1.063848438	7.319480438	-4.806462856	3.58E-06	0.000130476	4.093346337
GIPC1	1.020447645	9.734045521	4.804571873	3.61E-06	0.000130972	4.08558918
SPDEF	-1.802947359	8.037707065	-4.803412556	3.63E-06	0.000130972	4.080834561
F11	-1.298608081	8.45873134	-4.798397754	3.71E-06	0.000133471	4.060277455
GK2	-1.237236109	7.740390417	-4.797984772	3.72E-06	0.000133471	4.058585227
PLGLB1	-1.613636725	8.524437335	-4.795625476	3.75E-06	0.000134532	4.04891988
NOMO3	1.24786744	8.826348676	4.794141139	3.78E-06	0.000134813	4.042840774
ARPC5L	1.294145246	10.13753201	4.785924213	3.92E-06	0.000138452	4.009213444
DNAH1	1.467081807	9.673879201	4.785275002	3.93E-06	0.000138452	4.006558398
DAG1	-1.08737602	7.983454469	-4.785267797	3.93E-06	0.000138452	4.006528934
BRSK1	1.031452565	11.55269976	4.784371241	3.94E-06	0.000138526	4.002862768
XCR1	-1.042744187	7.627154776	-4.784086735	3.95E-06	0.000138526	4.001699485
ACSM2B	-1.730091508	8.867431534	-4.781634549	3.99E-06	0.000139687	3.991675125
BRD7	1.038343849	8.604029124	4.773062426	4.14E-06	0.000144316	3.956662712
ARPC1B	1.184022385	9.224496164	4.768197455	4.23E-06	0.00014698	3.936812623
PUS7L	-1.323464309	9.130656876	-4.76778961	4.24E-06	0.00014698	3.935149208
FAM118B	-1.249043434	8.354366094	-4.764319534	4.30E-06	0.000148196	3.921000614
MUCL1	-1.841718815	7.951773006	-4.762767791	4.33E-06	0.000148859	3.914676133
DCD	-1.526878359	8.085387533	-4.760978633	4.36E-06	0.00014968	3.907385907
CIRBP	1.335922673	9.97247645	4.74937821	4.59E-06	0.000155976	3.860167208
CRAT	-1.324504103	8.683289095	-4.744795635	4.68E-06	0.000158039	3.841537678
MASP2	-1.21367277	7.823202249	-4.736709467	4.85E-06	0.000162572	3.808697524
AKAP13	1.04426299	9.176271545	4.733263368	4.92E-06	0.000164284	3.7947146
IDUA	1.594247773	9.153005138	4.728261744	5.02E-06	0.00016678	3.774433406
MRPL12	1.620176139	8.925606479	4.728245803	5.03E-06	0.00016678	3.774368793
LECT2	-1.562371205	7.860566879	-4.724840622	5.10E-06	0.000168876	3.7605702
SLC5A2	-1.220420947	6.942715254	-4.701032965	5.65E-06	0.000184664	3.664302671
CCDC14	1.31225965	9.209823869	4.699390647	5.69E-06	0.000185303	3.657675227
SHANK3	-1.280540084	9.109879915	-4.69774648	5.73E-06	0.000186092	3.651042055
GNPTAB	-1.189492543	9.180467231	-4.694754389	5.80E-06	0.000187697	3.638975301
CRTC1	-1.028111244	7.000568894	-4.69247077	5.86E-06	0.000188703	3.629769592
GABBR2	-1.476192501	7.488440712	-4.692030101	5.87E-06	0.000188703	3.627993557
AHSG	-1.116106059	7.988699353	-4.691345634	5.89E-06	0.000188861	3.625235182
CHD7	1.344132968	10.0476408	4.686652769	6.01E-06	0.000191262	3.606331218
GAK	1.034152656	12.25154302	4.68644366	6.01E-06	0.000191262	3.605489209
UHRF1	1.691424386	10.73522142	4.685916384	6.03E-06	0.000191296	3.603366169
ATG9B	-1.125370925	7.331657914	-4.683163005	6.10E-06	0.000193162	3.59228279
RPL12	-1.094499223	10.24598955	-4.681789501	6.13E-06	0.000193899	3.586755745
AQP10	-1.77257272	7.768704144	-4.677657448	6.24E-06	0.000196543	3.570135469
POLR3C	1.165585271	9.261064838	4.676799885	6.27E-06	0.000196859	3.566687488
RGR	-1.370847666	7.847642203	-4.664608307	6.60E-06	0.000205271	3.517720262
ZC3H11A	1.054292031	9.625431286	4.661253672	6.70E-06	0.000207386	3.504263232
RDH13	1.975803147	9.552107682	4.655667943	6.86E-06	0.000209415	3.48187232
DAPK3	1.036131214	8.501912549	4.644616268	7.19E-06	0.000217765	3.43763001
WFDC5	-1.484335842	7.829989845	-4.642383384	7.26E-06	0.000219408	3.428700864
PAQR4	1.292444528	10.39813724	4.640292547	7.32E-06	0.00022093	3.420342675
MT1G	-1.655410949	9.693686336	-4.636739034	7.43E-06	0.000223097	3.406143885
TAS2R40	-1.078199899	7.395703149	-4.636608102	7.44E-06	0.000223097	3.405620877
PRRG2	1.110222799	8.269853996	4.633684107	7.53E-06	0.000225003	3.393943836
RABL2B	1.082867487	8.868193926	4.627543911	7.73E-06	0.000230046	3.369440854
COMP	1.748054032	10.20489148	4.626884557	7.75E-06	0.000230242	3.366811097
TAF11	-1.152748833	9.893363985	-4.62193971	7.91E-06	0.000234666	3.347098149
ZMAT5	-1.000059116	8.621896364	-4.621244819	7.94E-06	0.000234903	3.344329193
AP1S1	1.347608395	8.719450976	4.620717884	7.96E-06	0.000234974	3.342229707
RPS19BP1	1.367049671	9.532305007	4.617237476	8.07E-06	0.000238006	3.328367116
CD2BP2	1.034844397	9.052210721	4.610225368	8.32E-06	0.000243769	3.300461546
NEUROG2	-2.018181439	8.187676688	-4.60496708	8.50E-06	0.000247828	3.279556511
RFX2	-1.484443424	7.748427629	-4.601478341	8.63E-06	0.000251032	3.265696495
KIF5B	1.104728917	8.687402953	4.599178308	8.71E-06	0.000252524	3.256563288
ENTPD8	-1.022079612	7.34771624	-4.597647734	8.77E-06	0.000253203	3.250487442
ZNF804A	-1.087256451	7.379298675	-4.592533181	8.96E-06	0.000257758	3.230195524
RIPK1	1.103802841	10.64688709	4.584067791	9.29E-06	0.000265136	3.196646725
HPSE2	-1.636877991	7.488458753	-4.580606657	9.42E-06	0.000268288	3.182943549
BTN1A1	-1.380671655	7.183777491	-4.58037924	9.43E-06	0.000268288	3.182043444
C6orf62	1.277749704	8.787497172	4.579088331	9.49E-06	0.000269251	3.176934731
DEFA1	-1.511167032	7.612104257	-4.57825557	9.52E-06	0.000269308	3.173639696
LRRC14	1.054880526	9.794008224	4.578158255	9.52E-06	0.000269308	3.173254674
IFFO1	-1.123807765	8.574700518	-4.573572515	9.71E-06	0.000273045	3.155118422
CDKN2AIPNL	-1.188193291	10.18709831	-4.570951859	9.82E-06	0.000275185	3.14476011
OR52B6	-1.426726111	7.752175834	-4.570844983	9.82E-06	0.000275185	3.14433777
GPR152	-2.074341272	7.944797707	-4.568503608	9.92E-06	0.000276894	3.135087302
STAG3	1.047656055	8.743771366	4.567508944	9.96E-06	0.000276983	3.131158604
TMEFF2	-2.153632799	8.616628262	-4.567129025	9.98E-06	0.000276983	3.129658181
HBG1	-1.058238163	7.719990415	-4.563096631	1.01E-05	0.0002807	3.113738779
DNAH2	1.500661237	9.102840447	4.558847935	1.03E-05	0.000284213	3.096976982
KRT1	-1.025657449	7.273053031	-4.555485263	1.05E-05	0.000287737	3.083719098
COL8A1	1.090164489	9.424891935	4.545570972	1.09E-05	0.000298348	3.044673634
TRIM45	1.414133823	8.517880197	4.544053765	1.10E-05	0.000299182	3.03870412
RHO	-1.145995097	7.381351062	-4.538611586	1.12E-05	0.000304	3.017304107
LTBR	1.537290505	8.814145332	4.538125044	1.13E-05	0.000304	3.015391853
LRRC37A3	1.139902569	8.209866982	4.530391643	1.16E-05	0.000313445	2.985018235
CAB39L	-1.374053889	8.476425967	-4.510487568	1.26E-05	0.000337046	2.907024829
NUBP1	1.047267035	9.761810704	4.497985908	1.33E-05	0.000350181	2.858171585
HP	-1.860111252	9.667211405	-4.491047969	1.37E-05	0.000358583	2.831104651
RUFY4	-1.123065767	7.52383763	-4.487519667	1.39E-05	0.00036264	2.817351976
COL20A1	-1.85096223	7.903299219	-4.480237011	1.43E-05	0.000371243	2.788991693
ZSCAN10	-1.352048546	7.459562187	-4.47493468	1.47E-05	0.000377582	2.768365443
RGS9BP	-1.720879382	7.706537965	-4.469626143	1.50E-05	0.000382759	2.747733811
OR6M1	-1.460357377	7.670061702	-4.465799922	1.52E-05	0.000385767	2.732874855
ITPKB	-1.482277524	8.101219747	-4.458948649	1.57E-05	0.000393487	2.70629266
LRP2	-1.070524257	7.590792588	-4.458159558	1.57E-05	0.000394126	2.703233084
SLC47A1	-1.450321086	8.407636932	-4.452829929	1.61E-05	0.000400934	2.682579198
HOXA4	-1.367448201	7.900110259	-4.449005141	1.63E-05	0.000405335	2.66776872
S100A6	1.15990426	8.764999794	4.44579929	1.65E-05	0.000409406	2.655362452
ADH1B	-1.886038158	8.794178117	-4.424063323	1.81E-05	0.000439237	2.571428511
MS4A12	-1.458725687	7.350381846	-4.42162051	1.83E-05	0.000441668	2.562015358
IDI2	-1.53716222	7.455153807	-4.421380321	1.83E-05	0.000441668	2.56109003
NEK3	-1.078630136	7.52350599	-4.41897469	1.85E-05	0.000443596	2.551824466
PDE7B	-1.672440314	7.962583472	-4.415501786	1.87E-05	0.000448563	2.538455041
ZXDB	-1.444003383	7.705708185	-4.414193575	1.88E-05	0.000450275	2.533421007
USH1C	1.334653479	8.899141921	4.408768847	1.93E-05	0.000458982	2.51255879
PLG	-2.135228169	9.21915356	-4.406933176	1.94E-05	0.000461732	2.505503723
CDC42BPG	1.613448261	8.775841855	4.406403561	1.94E-05	0.000462018	2.50346867
HSPBAP1	1.177652594	8.392278493	4.40401986	1.96E-05	0.000465834	2.494311589
CDK3	-1.636672487	7.950270012	-4.402230492	1.98E-05	0.000467598	2.487440184
FAP	2.27416017	9.472989069	4.402045608	1.98E-05	0.000467598	2.486730327
MT2A	-1.922677801	11.13133952	-4.401928265	1.98E-05	0.000467598	2.486279804
TEK	-1.665113145	7.947831457	-4.397706795	2.02E-05	0.000472115	2.470078228
TTR	-3.185815026	9.681641102	-4.39746108	2.02E-05	0.000472115	2.469135571
SLC8A2	-1.278157401	7.418009128	-4.385174262	2.12E-05	0.000488803	2.422050543
GRM7	-1.158965207	7.778589324	-4.383062976	2.14E-05	0.000492298	2.413970037
ASB12	-1.696455724	7.537815727	-4.381067623	2.16E-05	0.000495457	2.406336015
GPR6	-1.432500212	7.712713779	-4.380762458	2.16E-05	0.000495457	2.405168724
LGALS3	1.287232525	9.184813862	4.379935702	2.17E-05	0.000496389	2.402006597
C2orf40	-1.079857152	7.452117857	-4.377084199	2.19E-05	0.000501453	2.391103895
LAMA1	-1.451622446	8.02056287	-4.372847861	2.23E-05	0.000509438	2.374916458
EYA4	-1.076880162	7.698159027	-4.368699441	2.27E-05	0.000515056	2.359076754
DPT	-1.109619456	8.258616551	-4.365438721	2.30E-05	0.000519636	2.346634706
GATA3	-1.692409501	7.542522892	-4.363366877	2.32E-05	0.000522498	2.338732843
CD300LF	1.21588732	9.524068692	4.361965924	2.33E-05	0.000523945	2.333391361
SLC10A2	-1.835487791	7.791156151	-4.361136016	2.34E-05	0.000524285	2.330227763
ZIK1	-1.33076782	7.891500828	-4.357868825	2.37E-05	0.000528876	2.317777807
NDST3	-2.079322186	8.32495162	-4.352401113	2.42E-05	0.000538419	2.296958787
KLHL22	1.160256076	10.05087468	4.349811629	2.45E-05	0.000543329	2.287106087
SLC13A2	-2.081885416	7.923811956	-4.347703055	2.47E-05	0.000546422	2.279086568
HARS2	1.288562734	10.65004365	4.346789649	2.48E-05	0.000547662	2.275613556
C1orf158	-1.273104048	7.579605859	-4.345439923	2.49E-05	0.000548456	2.270482586
CS	1.153738989	9.222402367	4.345369819	2.49E-05	0.000548456	2.270216118
DHRS4	-1.817624816	8.818285161	-4.343824141	2.51E-05	0.000551119	2.264341834
ZNF597	-1.719779865	8.384102114	-4.342325734	2.53E-05	0.000552239	2.258648757
MRPL46	-1.068107779	8.556384936	-4.338816664	2.56E-05	0.000558813	2.245322311
G6PC	-1.265590559	7.763586974	-4.338367152	2.57E-05	0.000558813	2.2436158
DEAF1	-1.516212922	8.44928591	-4.337797828	2.57E-05	0.000559152	2.241454636
FHOD3	-1.304369673	7.428645221	-4.327905883	2.68E-05	0.000577113	2.203939945
C17orf53	1.320044601	9.689199408	4.324042725	2.72E-05	0.000583746	2.189307258
ADAMTS2	1.026127	8.78405388	4.319598734	2.77E-05	0.0005902	2.172487141
NUP188	-1.346949182	8.726554537	-4.318873914	2.78E-05	0.00059088	2.169745041
PRSS1	-1.576838561	7.815596551	-4.318283554	2.78E-05	0.00059088	2.167511889
RNASE13	-1.086533984	7.249661701	-4.310323589	2.88E-05	0.000606833	2.137425059
PNLIPRP1	-1.107131319	7.408671777	-4.309634013	2.88E-05	0.000607687	2.134820664
GATA5	-1.032301632	7.702579951	-4.3085885	2.90E-05	0.000609419	2.130872585
SPATA4	-1.243134211	7.410311736	-4.30296977	2.96E-05	0.00061914	2.109667897
THG1L	1.194707889	9.756692633	4.301623149	2.98E-05	0.000620529	2.104589061
SLC16A2	-1.194989985	8.717609339	-4.298639619	3.01E-05	0.000624926	2.093340991
TIAM1	-1.652509274	8.285884236	-4.296884203	3.04E-05	0.000628512	2.086725829
TRA2A	1.096108779	9.071671098	4.280615604	3.24E-05	0.00066386	2.025519531
TNFSF15	-1.359417798	8.186510857	-4.27971646	3.25E-05	0.000665373	2.022142053
TUBB	1.25525713	10.49433533	4.275089454	3.31E-05	0.000674708	2.004770292
HIST1H2AH	1.303469756	9.081055464	4.274920959	3.32E-05	0.000674708	2.00413797
CLDN14	-1.03117314	8.498710497	-4.266406783	3.43E-05	0.000691722	1.972211665
USP49	-1.131555874	9.319722952	-4.259651971	3.53E-05	0.000705132	1.946918178
CAPN12	1.204282559	9.195698474	4.258485787	3.54E-05	0.000707508	1.942554577
WWC1	1.106043719	8.155301285	4.251796979	3.64E-05	0.000724815	1.917544698
GPR63	-1.991201365	7.915976353	-4.248279746	3.69E-05	0.000732223	1.904405955
MT1H	-1.149501487	7.263923721	-4.247736972	3.70E-05	0.00073244	1.902379165
OR2M4	-2.137565266	8.086722266	-4.24395688	3.75E-05	0.00074061	1.888269469
PAF1	1.067231493	8.917643054	4.242375676	3.78E-05	0.000743917	1.882370352
MCM3	1.04175766	9.925827769	4.241092701	3.80E-05	0.000744969	1.877585133
SMG5	1.044643783	8.675814132	4.240232701	3.81E-05	0.000746468	1.874378158
FLT3	-1.168547156	7.873361763	-4.237585973	3.85E-05	0.00075247	1.864511617
SERPINF2	-1.8553942	9.04878565	-4.232278651	3.93E-05	0.000763953	1.844741482
TNP1	-1.67441374	8.175864157	-4.231725988	3.94E-05	0.000763953	1.842683898
UNC93A	-1.213034535	7.748459619	-4.231531633	3.95E-05	0.000763953	1.841960359
CPS1	-1.053332358	7.408587137	-4.227706783	4.01E-05	0.000770893	1.827726637
PELO	1.009302154	9.026737296	4.226085207	4.03E-05	0.000774915	1.821695201
C5orf30	1.116382495	9.000822939	4.224116387	4.06E-05	0.000778083	1.81437465
C11orf72	-1.555768693	7.634886833	-4.221273129	4.11E-05	0.000785958	1.803807485
U2AF2	1.044720986	9.333155108	4.218346832	4.16E-05	0.000792193	1.792937565
SRFBP1	1.057022147	8.654019477	4.217579739	4.17E-05	0.000793585	1.790089131
FAM153A	-1.283271838	7.949899114	-4.212808801	4.25E-05	0.000804813	1.772382495
CLDND2	1.335669607	9.710206219	4.212482038	4.26E-05	0.000804813	1.771170342
ELSPBP1	-1.175723016	7.368769863	-4.209104462	4.31E-05	0.000811733	1.758645313
MAN2B1	1.036310734	8.687861648	4.208369783	4.33E-05	0.000812875	1.755921963
CELSR3	1.271283308	8.355815112	4.20813193	4.33E-05	0.000812875	1.755040356
KCNJ11	-1.058459401	6.97608519	-4.200914777	4.46E-05	0.000827416	1.728308594
EHHADH	-1.168210982	9.094880291	-4.200898134	4.46E-05	0.000827416	1.728246991
SPATA20	1.288934698	10.75012499	4.193223323	4.59E-05	0.000847659	1.699860055
PAX5	-1.768148129	8.055599821	-4.191460859	4.63E-05	0.000851717	1.693347009
GHRL	-1.635727579	8.576231981	-4.189422449	4.66E-05	0.000856558	1.685816933
SOS2	-1.155670604	8.099238508	-4.186773448	4.71E-05	0.000861521	1.676035618
MTCH1	1.325118553	10.37924859	4.173804055	4.96E-05	0.000898183	1.628217575
OR2A42	-1.178542675	7.937487951	-4.169766849	5.04E-05	0.000907243	1.613356471
TPR	1.209871313	10.14878029	4.169425765	5.05E-05	0.000907397	1.612101452
TTLL4	-1.30136524	8.110224939	-4.167578944	5.08E-05	0.00091189	1.605307488
CTSG	-1.599009318	9.469001286	-4.166240518	5.11E-05	0.000915643	1.600385266
PHKA2	1.388865658	10.30010122	4.161649445	5.20E-05	0.000929102	1.583510603
ZNF114	-1.084696266	7.478021417	-4.159328887	5.25E-05	0.000934364	1.574986931
FRMPD1	-1.222130542	7.880119292	-4.158938054	5.26E-05	0.000934717	1.573551732
KCNK18	-1.138707712	7.871232192	-4.151993202	5.41E-05	0.00095618	1.548067015
APOC1	-1.010830378	8.669668657	-4.151193262	5.42E-05	0.000958086	1.545133745
MAP1LC3C	-1.40520957	7.721386551	-4.146250117	5.53E-05	0.000973517	1.527017899
SOX4	1.167364707	8.494569733	4.140940911	5.65E-05	0.000987218	1.507579651
CDT1	1.346123784	8.983008478	4.139570992	5.68E-05	0.000991409	1.502567278
PKN3	-1.187743082	7.567068394	-4.138299724	5.70E-05	0.000995233	1.497917037
UBE2F	1.267893937	11.21733004	4.131221363	5.87E-05	0.001016299	1.472045559
SRPK3	-1.531695199	7.593212013	-4.126106719	5.98E-05	0.001033854	1.453373476
SERINC2	1.978445482	9.224344621	4.125684961	5.99E-05	0.001033903	1.451834585
DDX54	-1.81769365	8.614081903	-4.116697441	6.21E-05	0.001062229	1.419071186
OR3A1	-1.17567448	7.607022618	-4.11582574	6.23E-05	0.001062229	1.415896495
APOA1	-1.532940863	9.708729654	-4.115445528	6.24E-05	0.001062229	1.414511952
IGFL3	-1.870638511	9.39982513	-4.114030197	6.27E-05	0.001065136	1.409358913
BTG2	-1.00167523	7.933961242	-4.113791317	6.28E-05	0.001065136	1.408489322
RNASE8	-1.000494531	7.44019599	-4.112848566	6.30E-05	0.001067884	1.405057833
ABCA3	1.092558931	8.226304359	4.110725844	6.36E-05	0.001074397	1.397333707
EIF2AK1	1.118483294	8.816688485	4.107526654	6.43E-05	0.001085452	1.385698573
UBAC1	1.184691575	10.20800981	4.106248654	6.47E-05	0.001088534	1.381052642
SNX8	1.073118099	8.875292966	4.102837703	6.55E-05	0.001098286	1.368658425
CTXN1	1.467175952	8.847270429	4.100610007	6.61E-05	0.001106002	1.360568198
AP3D1	1.122749142	9.282785565	4.100481559	6.61E-05	0.001106002	1.360101826
PPP1R14B	1.038891034	9.526791216	4.097072671	6.70E-05	0.001119573	1.347729035
OR2G2	-1.539878891	7.71068035	-4.092179935	6.83E-05	0.00113369	1.329984924
CNTD1	-1.235090887	7.585335345	-4.089319207	6.91E-05	0.001142667	1.319618014
TSGA10	-1.348740039	8.146352142	-4.088514807	6.93E-05	0.001145012	1.316704019
MYO1D	1.039320695	8.39520059	4.083798746	7.06E-05	0.001158701	1.299629
TRIM59	1.008618939	8.272442721	4.082149179	7.10E-05	0.001164905	1.293660295
STUB1	1.006543927	8.522202009	4.079078327	7.19E-05	0.001177627	1.282554036
DAP	1.097230332	10.10922436	4.075666623	7.28E-05	0.001192058	1.270222896
ACAA2	-1.104910206	8.996182219	-4.074254634	7.32E-05	0.001196051	1.265121877
TUBGCP2	1.31846573	8.662947435	4.069462592	7.46E-05	0.001208896	1.247820498
CLPS	-1.77590799	7.808452374	-4.069224992	7.47E-05	0.001208896	1.246963085
RHPN2	1.463243663	9.744990966	4.06725959	7.53E-05	0.00121341	1.239872184
KPRP	-1.528020869	7.751054348	-4.066529693	7.55E-05	0.001215567	1.237239514
SEC31B	-1.045360304	7.438412879	-4.064252827	7.61E-05	0.00122248	1.229029519
GJD3	-1.338492716	8.409368662	-4.053473912	7.94E-05	0.001263957	1.190212755
KCNH5	-1.707576307	7.962821878	-4.053062623	7.95E-05	0.001264653	1.188733274
KHK	-1.447874048	8.445927093	-4.045978018	8.17E-05	0.001295716	1.163267633
ZNF205	1.003742447	9.199334035	4.043681303	8.25E-05	0.001304555	1.155019786
ZNF554	-1.214360657	9.141017668	-4.042204238	8.29E-05	0.001309097	1.149717413
TRPM3	-1.312162185	7.893706426	-4.041711533	8.31E-05	0.001309097	1.147949048
HPX	-1.881553366	9.323663948	-4.038321465	8.42E-05	0.001322246	1.135786475
SPRYD4	-1.086033906	8.697478311	-4.035249525	8.52E-05	0.001333967	1.12477236
MGST1	-1.340633395	8.767807156	-4.032151493	8.62E-05	0.001343041	1.113671538
MALAT1	-1.116928057	8.113031105	-4.02084784	9.00E-05	0.001393872	1.073226807
C19orf44	1.004370659	10.14917818	4.020653938	9.01E-05	0.001393872	1.072533818
RAET1G	-1.082739446	7.425091167	-4.015769319	9.18E-05	0.001408889	1.055085592
GCHFR	-1.66851523	8.143592407	-4.011609025	9.33E-05	0.001427284	1.040238221
FUK	1.075109928	8.558593486	4.010368361	9.37E-05	0.001431234	1.035812913
REM1	-1.187598227	7.797444778	-4.00972776	9.40E-05	0.001433327	1.033528396
RBM6	1.081308822	9.085956591	4.009253953	9.41E-05	0.001434315	1.03183889
KCTD18	1.010754139	8.769619366	4.008545035	9.44E-05	0.001435552	1.029311326
MEN1	-1.008623246	8.573125588	-4.006300532	9.52E-05	0.001444197	1.021311196
DYDC2	-1.71871235	8.418075294	-4.006203656	9.52E-05	0.001444197	1.020965979
ITPKA	1.402530775	8.468273013	4.001302602	9.70E-05	0.001462887	1.003509989
OR51F2	-1.142462437	7.312145769	-3.999496552	9.77E-05	0.001471593	0.997081773
CDC20	1.503650971	8.783847146	3.998633637	9.80E-05	0.00147261	0.994011259
DAD1	1.188123604	10.05951242	3.996588321	9.88E-05	0.001480786	0.98673554
PELP1	1.549933331	9.244493303	3.994557964	9.96E-05	0.001490431	0.979516018
OR2B11	-1.33757961	7.555885792	-3.994380976	9.97E-05	0.001490431	0.978886825
GSTA5	-1.106216765	7.423196587	-3.991462046	0.000100773	0.001504228	0.968513302
CDX2	-1.150215407	8.339719786	-3.988211844	0.000102034	0.001515645	0.956969708
KRTAP3-2	-1.177514656	7.315166503	-3.984611897	0.000103447	0.001529217	0.944192834
TACR3	-1.109923271	8.031590842	-3.98220771	0.000104401	0.001541833	0.935665142
KLHL21	-1.488205045	8.114670893	-3.97637028	0.000106753	0.001570505	0.914977056
SHBG	-1.55458521	9.683933097	-3.973281222	0.000108018	0.001583026	0.904039272
SPAG11A	-2.041895881	8.276546652	-3.972204864	0.000108462	0.001583468	0.90022971
ECH1	1.0478381	9.109564307	3.966883635	0.000110684	0.001614356	0.88140855
NKD2	1.205733924	10.28591984	3.961491377	0.000112979	0.001638459	0.862357066
LCN8	-1.176751437	7.16411714	-3.958513578	0.000114265	0.001653984	0.851845178
MYL6B	1.238416965	8.91582119	3.957862825	0.000114549	0.00165495	0.849548821
SLC35D1	-1.005966186	7.848731597	-3.952566885	0.000116877	0.001682238	0.830872074
TALDO1	1.283082638	8.856959397	3.952315634	0.000116989	0.001682261	0.829986512
UPRT	1.166416732	8.633719382	3.951684128	0.00011727	0.001684717	0.827760908
RGS17	1.344568238	8.35874155	3.947409658	0.000119188	0.001702683	0.812704067
SSX1	-1.320411888	7.943932871	-3.943101583	0.000121151	0.001724294	0.797542277
TCP10L	-1.109460307	8.442344749	-3.94243448	0.000121458	0.001725451	0.795195688
SCO1	1.30189493	8.611774965	3.941933376	0.000121689	0.001727128	0.793433227
KIF12	1.689377874	8.875049656	3.940937009	0.00012215	0.001732056	0.789929389
BHMT	-2.092490304	9.563651902	-3.938010651	0.000123512	0.001744899	0.779642688
LRRC3B	-1.415516088	7.653724373	-3.93562014	0.000124635	0.001755904	0.771244214
POLR2J	-1.149251072	7.700232692	-3.933880033	0.000125459	0.001765883	0.765133386
ITGAV	1.193406785	9.268013674	3.928138329	0.000128213	0.001791141	0.744985569
HIST1H2AE	1.168638004	9.818410593	3.921937244	0.000131253	0.001822303	0.723252731
CASK	1.224235659	10.3262912	3.919694183	0.00013237	0.001832814	0.715398412
B4GALNT4	1.419700406	9.170130993	3.913234187	0.000135636	0.001866213	0.692798545
TLR9	-1.025365088	7.575019896	-3.911049847	0.000136757	0.001871879	0.685163663
SRR	-1.023104046	7.59182332	-3.911002703	0.000136782	0.001871879	0.68499892
P2RX1	-1.523458736	8.665582899	-3.90506048	0.000139878	0.001897318	0.664247019
CYP3A5	1.139704778	10.56692145	3.90425356	0.000140304	0.001899262	0.661431021
PIK3R2	1.424237394	9.785924985	3.904212009	0.000140326	0.001899262	0.661286027
THEM4	-1.373639982	7.735685277	-3.902946718	0.000140996	0.001904001	0.656871393
OR2A1	-1.865313664	8.976506076	-3.901868714	0.000141569	0.001910055	0.653111135
OR4P4	-1.114951417	7.483212086	-3.897961585	0.000143665	0.001928133	0.639489524
TMEM168	-1.167665672	8.096562201	-3.897495401	0.000143917	0.001929815	0.637864989
OR56A4	-1.935516337	7.934646562	-3.895871291	0.000144798	0.001936549	0.632206615
KRTAP10-3	-1.633191375	7.568876433	-3.893134299	0.000146295	0.001946361	0.622675349
HCG27	-1.172451061	7.934600397	-3.888204942	0.000149028	0.001976386	0.605523245
NMUR1	-1.056133149	7.535047941	-3.887244235	0.000149567	0.001978073	0.602182461
ADIPOQ	-1.385177498	7.725473026	-3.887213823	0.000149584	0.001978073	0.602076714
ITGA2B	-1.048565275	7.172443725	-3.885837626	0.000150358	0.001986596	0.5972923
SERPINB1	1.038027606	9.059102737	3.885319893	0.00015065	0.001988741	0.595492738
CACNA2D1	-1.063249446	7.527257038	-3.880791688	0.00015323	0.002014109	0.579761737
CUEDC1	1.289495935	8.319773307	3.879664796	0.000153879	0.002017434	0.575849246
CCDC144A	1.105691594	8.208539009	3.877836501	0.000154936	0.002029562	0.569503517
CYP4B1	-1.613166433	8.434427283	-3.875579806	0.000156252	0.002043181	0.561674254
CYP2J2	-1.141317859	9.060190022	-3.872980108	0.00015778	0.002054528	0.552659629
FGG	-1.052872968	8.836969615	-3.860624337	0.000165239	0.002147962	0.509883051
PRAMEF6	-1.768422592	8.948528092	-3.859727394	0.000165793	0.002153338	0.506782138
OR2AT4	-1.406887252	7.691379822	-3.852354286	0.000170417	0.002198465	0.481314253
ABCC3	1.45154423	9.566774898	3.852110306	0.000170572	0.002198612	0.480472192
CYP8B1	-2.182151786	9.437078793	-3.845059746	0.000175112	0.002243898	0.456157153
SLC25A18	-1.799492563	8.545125448	-3.844419478	0.00017553	0.002247371	0.453950896
MN1	1.038386488	8.806432288	3.83903111	0.000179085	0.002285235	0.435395459
PSORS1C2	-1.297926852	7.412215498	-3.834882935	0.000181868	0.002309193	0.421125354
ZDHHC19	-1.265380176	7.980187945	-3.823048509	0.000190035	0.002379972	0.380483703
ITK	-1.08632305	7.503798303	-3.822975214	0.000190087	0.002379972	0.380232317
MRPL14	1.31176296	10.2412599	3.820118383	0.00019211	0.002395507	0.37043709
ERCC2	1.073211948	8.509518833	3.819441072	0.000192593	0.002397618	0.368115676
KRT75	-1.46398417	7.379401081	-3.81918569	0.000192775	0.002397937	0.36724047
TNR	-1.181365441	7.412843234	-3.816157305	0.00019495	0.002423016	0.356865722
MYOZ1	-1.468750797	8.945703822	-3.813488209	0.000196886	0.002443107	0.347727466
VPS37C	1.026576854	10.74095577	3.812944889	0.000197282	0.002446041	0.345867935
TOP3B	1.251985331	9.278867895	3.801505288	0.000205804	0.002517022	0.306766281
C2orf66	-1.762997817	8.054238039	-3.800594789	0.000206497	0.002520965	0.30365828
KCNN2	-1.135322903	7.949568931	-3.800064033	0.000206902	0.002520965	0.301846818
CYP2D6	-1.459076213	8.129678066	-3.793515972	0.000211961	0.00256161	0.279515617
TTLL7	-1.361564216	7.731725666	-3.79145555	0.000213577	0.002575038	0.272495437
C20orf141	-1.253216422	7.421085674	-3.786711032	0.000217342	0.002610156	0.256342118
SPON2	1.474691207	9.410801753	3.77637527	0.000225765	0.002686005	0.221210671
KRT72	-1.031432751	7.272574991	-3.773110127	0.000228489	0.002701612	0.210128918
WNT5A	1.157232869	8.33900998	3.767514111	0.000233231	0.002738631	0.191154767
MSH4	-1.532563644	7.925064842	-3.757393165	0.000242045	0.002814048	0.156897467
TTC21A	-1.299688833	8.103952147	-3.755790033	0.00024347	0.002828462	0.151478216
SMC1B	-1.462227478	7.95817226	-3.752002991	0.000246867	0.002859243	0.138684063
ALDOB	-2.177975293	10.05094601	-3.750887826	0.000247876	0.002868757	0.13491863
TF	-1.688872976	9.645332174	-3.749992006	0.000248689	0.002875993	0.131894502
OR13A1	-1.732717374	7.980173664	-3.749112823	0.000249489	0.002880897	0.128927124
SEZ6L	-1.625428376	7.625680646	-3.74870802	0.000249859	0.002882987	0.127561046
ANKRD26	-1.342588851	8.547913158	-3.747786135	0.000250702	0.002888361	0.12445044
SKIV2L	1.233551076	10.21662172	3.742309395	0.000255768	0.002931273	0.105984043
SLC2A2	-1.523341863	8.175213327	-3.739410632	0.000258488	0.002955807	0.096219122
STXBP3	1.095758081	9.095044899	3.735712768	0.000261998	0.002988791	0.083771437
COL4A1	1.085094927	9.255037627	3.735549585	0.000262154	0.002988791	0.08322237
DKK4	-1.055292705	7.436544973	-3.730607765	0.000266918	0.003038575	0.066603903
CDH18	-1.269885706	7.764971417	-3.729540432	0.000267958	0.003043615	0.063017054
GAD2	-1.949942034	8.301513599	-3.728610002	0.000268867	0.003051679	0.059890973
ACOT11	1.677284403	9.415136613	3.717350388	0.000280106	0.003154223	0.02211217
ATP8B1	1.265108903	8.549218999	3.716855258	0.00028061	0.003156863	0.020453072
TNKS1BP1	1.142662359	9.875748793	3.715600867	0.000281892	0.003164299	0.016250639
HGD	-1.048732783	9.527207392	-3.712421067	0.000285165	0.003186962	0.005603038
CHRNB1	1.023528682	9.167731616	3.711968308	0.000285634	0.003187596	0.004087586
ABCG4	-1.004307411	7.766399544	-3.709866381	0.00028782	0.003209659	-0.002945854
FZD4	-1.313092429	9.032459592	-3.703940338	0.000294071	0.003265086	-0.022757614
ITPR3	1.547267355	8.822663499	3.69068102	0.000308525	0.003391115	-0.066989977
CETN1	-1.136526228	7.279961436	-3.685601648	0.000314238	0.00343172	-0.083899381
KRTAP5-8	-1.114508209	7.386450211	-3.683756099	0.000316338	0.003445621	-0.090038453
SCGB2A1	-1.733040154	8.034901986	-3.682861382	0.000317361	0.00345105	-0.093013735
MPP6	1.173327324	8.963909722	3.680825391	0.000319701	0.003474023	-0.099781941
FETUB	-1.181169779	7.934349146	-3.678699618	0.000322161	0.003495791	-0.106845269
ATAD3B	1.698455339	10.21654139	3.678069144	0.000322894	0.003501262	-0.108939496
SLC14A2	-1.308090044	8.089687064	-3.658497516	0.000346451	0.003704195	-0.173800489
SERPINH1	1.180597237	9.045245786	3.649370318	0.000357984	0.0037983	-0.203949146
GAS2L3	1.223896963	9.577591927	3.647839487	0.000359953	0.003816549	-0.208999554
CSNK2B	1.26027293	9.027264531	3.639016143	0.000371505	0.003920016	-0.238074211
OR5B12	-1.205358281	7.891895693	-3.631878213	0.000381105	0.003999251	-0.26155183
FGA	-1.04145651	9.102678448	-3.628807407	0.000385307	0.004040572	-0.27164021
DCDC2	1.438351027	10.2688941	3.627140644	0.000387606	0.004047993	-0.277112949
PTCH1	1.079226275	8.592530311	3.626920753	0.00038791	0.004047993	-0.277834794
TGFB3	1.227086967	8.579987595	3.626761057	0.000388131	0.004047993	-0.278359011
ARL10	-1.040578867	7.822017756	-3.620419595	0.000397008	0.004110711	-0.299159746
ISLR	1.070632403	9.6876225	3.614487282	0.000405485	0.004177721	-0.318590699
KRTAP6-2	-1.567673248	8.073511247	-3.613879959	0.000406362	0.00418113	-0.320578438
PSMC3	1.044626652	9.250419816	3.613177972	0.000407378	0.004188771	-0.322875658
ALPL	-1.059538878	10.40268844	-3.609758683	0.000412364	0.004234337	-0.334059744
OSTN	-1.448117485	7.74210703	-3.609350291	0.000412963	0.004234806	-0.335394951
DTX2	1.068995608	10.01150176	3.605204029	0.000419093	0.004277604	-0.348943624
PTPRB	-1.073550189	8.697686692	-3.602120503	0.000423708	0.004304604	-0.359011107
ABCA5	-1.026939128	7.86174209	-3.598535727	0.000429133	0.004350219	-0.370706005
C1orf100	-1.426496389	7.866368124	-3.594744769	0.000434941	0.004389581	-0.38306287
ADH1A	-1.714425993	9.784455959	-3.593949627	0.000436169	0.004393277	-0.385653292
HBQ1	-1.413045513	7.631100561	-3.589217329	0.000443543	0.004447059	-0.401060217
ANG	-1.380832935	9.421409085	-3.582188437	0.000454713	0.004526423	-0.423912537
HAMP	-2.014448753	9.769059307	-3.576819553	0.000463423	0.00458627	-0.44134236
RBP4	-1.399903495	8.946848649	-3.557635378	0.000495847	0.004801554	-0.503442281
SOD3	-1.376440865	8.290045975	-3.552619421	0.00050467	0.004874653	-0.519632533
SCML4	-1.614559287	8.538932836	-3.54910988	0.000510931	0.0049196	-0.530948947
TXNDC17	1.302200113	8.840464237	3.538665201	0.00053	0.005068121	-0.56457145
RNASE6	-1.021640094	8.125185123	-3.536856385	0.000533369	0.005085257	-0.570385683
SERPINB9	-1.112449175	8.75994307	-3.536279671	0.000534448	0.005091563	-0.572238935
CNIH4	1.09161509	9.012103379	3.535567404	0.000535783	0.005101104	-0.574527426
TRIM16L	-1.021248849	10.73150727	-3.534368617	0.000538036	0.005106674	-0.57837821
C6	-1.327244096	8.190836001	-3.531077805	0.000544269	0.005143497	-0.588943374
OTOA	-1.023962549	7.401035317	-3.529506311	0.00054727	0.005168659	-0.593985715
IL9R	-1.475663144	8.276444087	-3.525255021	0.000555465	0.005220277	-0.607616983
SUPT4H1	1.130526555	9.105092624	3.52172984	0.000562347	0.005278475	-0.618909488
ARHGEF18	1.585777996	9.171268061	3.519563183	0.000566617	0.005299049	-0.62584536
SIGLEC10	-1.137288686	9.28148541	-3.514555747	0.000576603	0.005367501	-0.64186122
RHBDF2	1.113431075	9.513354292	3.512918878	0.000579902	0.005383221	-0.647092405
SOX1	-1.292456345	7.732301669	-3.512775812	0.000580192	0.005383221	-0.647549523
ZNF646	-1.332526276	8.53746658	-3.506095777	0.000593849	0.00548334	-0.668875685
ELF3	1.288559593	10.63238488	3.50572795	0.00059461	0.005487053	-0.670048979
DNASE1L2	-1.045290897	7.236125923	-3.500069877	0.000606428	0.005575933	-0.688083885
SNHG11	1.224020797	9.04536674	3.499236104	0.000608188	0.005582052	-0.690739415
LRRC37A2	-1.186910628	8.78907134	-3.497520251	0.000611826	0.005612069	-0.696202629
APOA2	-1.761106911	10.05352801	-3.492646743	0.000622268	0.0056942	-0.711707265
AXIN2	-1.710881962	8.665087898	-3.490783619	0.000626304	0.005718566	-0.717629768
OR2G6	-1.00845516	7.448366042	-3.490727654	0.000626426	0.005718566	-0.717807626
CD19	-1.462345297	7.827799726	-3.484523038	0.000640048	0.005808263	-0.737511189
HCN2	-1.467586414	7.489184224	-3.48174246	0.000646242	0.00585406	-0.746331587
FKBP11	1.092770146	8.739709851	3.480555271	0.000648904	0.005870595	-0.750095693
RFPL1S	-1.383497234	8.855890119	-3.479853617	0.000650482	0.005878546	-0.752319846
DAZ2	-1.263341669	7.443214032	-3.478770327	0.000652926	0.00589019	-0.755752985
ARL3	-1.493225184	8.040501757	-3.477519722	0.000655757	0.005912249	-0.759715241
KAAG1	-1.560790545	8.417886964	-3.472234895	0.000667851	0.005975507	-0.776445593
WNT1	-1.44070373	7.785984799	-3.469123007	0.000675069	0.00601547	-0.786286846
GPR89A	-1.708008541	8.228693238	-3.465779434	0.000682907	0.006071167	-0.796852405
DUX4	-1.737409725	9.045958316	-3.462978059	0.00068954	0.006123015	-0.805697945
YY1	1.106674253	8.2255603	3.454795616	0.00070926	0.0062654	-0.831499605
MAP1LC3A	1.068145297	10.02226174	3.445029324	0.000733489	0.006427965	-0.862227318
GSTP1	1.270504099	11.16937328	3.443678964	0.0007369	0.006440012	-0.866470106
KPNB1	1.011245555	9.374197125	3.440434861	0.000745155	0.006493487	-0.876657159
CYBA	1.037736736	8.626723673	3.439563044	0.000747388	0.006493487	-0.879393419
PIGG	-1.059428452	7.738949378	-3.428105165	0.000777325	0.006662784	-0.915299599
CUX1	1.149219177	9.811219456	3.427175036	0.000779804	0.006676551	-0.918209894
SRPRB	1.280043031	10.15234707	3.425560609	0.000784124	0.006706035	-0.923259692
ZNF627	1.027383952	8.607026463	3.423098481	0.000790756	0.006743905	-0.930957102
ANGEL2	1.041669913	10.45028689	3.421213947	0.000795868	0.0067724	-0.936845563
CCDC115	-1.005676914	8.948346136	-3.418217741	0.000804058	0.006826911	-0.94620186
NBPF1	-1.279773052	8.732853774	-3.412210647	0.000820718	0.006916611	-0.964939128
HBG2	-1.460724543	8.251893439	-3.412127241	0.000820952	0.006916611	-0.965199088
ODC1	1.07185742	9.884144213	3.408082553	0.000832354	0.006981918	-0.977799046
C1QL2	-1.189470065	7.217071822	-3.404337966	0.000843042	0.007052241	-0.989452702
MIF	1.155135885	8.840642306	3.403636945	0.000845058	0.007061376	-0.991633152
SND1	1.037662898	9.023897762	3.392733355	0.000876987	0.007284423	-1.025497926
DHX8	1.021024336	9.496135947	3.389313212	0.000887233	0.007353559	-1.036101097
HSD17B3	-1.097095968	8.263921741	-3.385771436	0.000897962	0.007410363	-1.047071668
NFKBIZ	1.089599372	9.249699974	3.381793116	0.000910157	0.00748634	-1.059382664
OR10Q1	-1.127595767	7.344875905	-3.380853372	0.00091306	0.007502589	-1.062288904
MFSD3	1.223509015	9.940830756	3.379157496	0.000918321	0.007537724	-1.067531788
GBX2	-1.340914138	8.186835244	-3.376391677	0.000926963	0.007584242	-1.076077601
PPP1R1A	-1.000902307	7.973406257	-3.374472748	0.000933003	0.007621434	-1.082003157
FBP1	-1.351522713	8.601909225	-3.370327125	0.000946178	0.007692094	-1.094794739
THNSL1	-1.083633024	7.639581395	-3.36524702	0.00096256	0.007796275	-1.110451256
KNG1	-1.326623297	10.01044619	-3.364729483	0.000964243	0.007801057	-1.112045126
PGF	-1.110617546	9.719752515	-3.36201363	0.000973124	0.007856886	-1.120405736
OTC	-1.572779104	8.171693332	-3.361208668	0.000975771	0.007874101	-1.122882654
DDR2	-1.045702028	8.363270132	-3.359733239	0.00098064	0.007905053	-1.12742131
SAMM50	1.02951672	9.712684964	3.356849662	0.000990221	0.00795702	-1.136286693
HIST2H3C	1.205080767	8.562750842	3.349566247	0.001014814	0.00811471	-1.158649889
ZNF827	1.099999323	10.90247225	3.343975	0.001034078	0.00822318	-1.175788974
HCFC1	1.190928448	8.724696052	3.338313235	0.001053934	0.00834322	-1.193119038
UPB1	-1.518518261	9.274424002	-3.332234825	0.001075646	0.008457035	-1.21169618
FOS	-1.170362851	8.938744798	-3.330655997	0.001081354	0.008483	-1.216516688
PTTG1IP	1.140655038	9.764747291	3.328641458	0.001088678	0.008519736	-1.22266465
HSPG2	1.239765021	8.421722426	3.324746706	0.001102969	0.008583634	-1.234541525
KIR2DL3	-1.024704895	7.729690891	-3.322912288	0.00110976	0.008632097	-1.240131337
UGT3A2	-2.07914233	8.07341538	-3.317111415	0.001131495	0.008752208	-1.257790117
CD93	-1.044089779	7.80275166	-3.316713693	0.001132999	0.008754994	-1.258999869
SLC36A4	1.048057645	8.369609536	3.312010206	0.001150935	0.008853346	-1.273296949
SIX5	1.016273553	8.470426184	3.307057918	0.001170106	0.008960744	-1.288331326
WDR12	1.196201255	8.658957259	3.305684169	0.001175476	0.008983408	-1.292498363
DTNB	1.255494953	9.704182418	3.302202692	0.001189189	0.009070088	-1.303052124
LRIT1	-1.079450381	7.526015392	-3.301998252	0.001189999	0.009071743	-1.303671567
TTC19	1.147325107	8.797645461	3.298625246	0.001203436	0.009137753	-1.313886773
CMBL	-1.073631496	8.689364579	-3.295919939	0.001214315	0.009188438	-1.322073304
LCMT2	-1.586422242	9.093739381	-3.291313314	0.001233051	0.009296983	-1.336000014
MIDN	1.043114227	8.783147928	3.290556776	0.001236154	0.0093038	-1.33828556
ST6GAL2	-1.003995771	7.886617178	-3.286059457	0.001254749	0.009424477	-1.351862815
SLC12A2	1.231429801	10.00090171	3.283974693	0.001263457	0.009475927	-1.358151184
TFAP2D	-1.295053627	8.043294065	-3.27450826	0.001303711	0.009687605	-1.386661647
CTCF	-1.016982555	8.670200773	-3.273795014	0.001306792	0.009702419	-1.388806865
KLRG2	-1.230011738	7.891318828	-3.271523644	0.001316648	0.009745872	-1.395635727
OR4D6	-1.337897647	7.993227101	-3.270126879	0.001322744	0.009780369	-1.399833048
SLC36A2	-1.615082827	8.398374201	-3.263711009	0.001351082	0.009928698	-1.419092928
PPRC1	1.054074739	8.555453894	3.255067156	0.001390155	0.010128328	-1.444989028
NPY2R	-1.048804354	7.509182392	-3.254572272	0.001392423	0.010132971	-1.446469843
NBPF14	1.126535762	9.713706758	3.254161949	0.001394307	0.010139209	-1.44769748
FAM89B	1.282063252	8.389847944	3.250002884	0.001413533	0.010233553	-1.460133318
FGD1	1.102575616	9.622727928	3.23393139	0.00149017	0.010683977	-1.508057847
CAMK2B	-1.091154012	7.765968017	-3.232845296	0.001495486	0.010717069	-1.511289069
IKBKG	1.071895953	9.019479402	3.23101661	0.001504477	0.01075392	-1.51672743
EPO	-1.440477813	7.78953281	-3.230941787	0.001504846	0.01075392	-1.516949889
APOA5	-1.14927503	8.076577341	-3.230024004	0.001509378	0.010776241	-1.519678231
NRXN2	-1.016662946	8.552793706	-3.223710035	0.001540903	0.010934982	-1.538429799
TMEM184B	1.237478427	8.219754299	3.214327882	0.00158888	0.011192388	-1.566234307
FAF2	1.115748383	9.32402179	3.212524837	0.001598258	0.011242917	-1.571569625
SLC11A2	1.235686791	9.606476797	3.211826821	0.001601902	0.011244468	-1.573634395
DGAT1	1.063256864	8.868717775	3.211091835	0.001605748	0.011264529	-1.575808099
ITGB5	1.046614441	8.93348158	3.210841613	0.001607059	0.01126856	-1.576548027
CHRDL2	-1.275536476	8.457710847	-3.202829648	0.001649571	0.011508633	-1.600213446
CUZD1	-1.253977161	8.003884778	-3.198228373	0.001674455	0.011629218	-1.613781154
GIPC3	-1.086589147	7.410584411	-3.197866841	0.001676425	0.011637134	-1.614846476
ADAM18	-1.140867767	7.540463424	-3.191107955	0.001713652	0.011842312	-1.63474341
MIOX	-1.124491802	7.875853968	-3.189433879	0.001722991	0.01190147	-1.639665899
ZMYM6	-1.025222175	9.93274044	-3.188534868	0.001728025	0.011930858	-1.642308438
EBI3	-1.037980179	7.632673418	-3.186470736	0.001739636	0.011994783	-1.648373248
KRT33A	-1.209350217	7.508883372	-3.184286409	0.001752001	0.012050482	-1.654787471
PTTG1	1.060718055	7.868602988	3.175910026	0.001800181	0.012312366	-1.679348828
KLK13	-1.300295953	7.755747748	-3.172178186	0.001822039	0.012387547	-1.690273143
ORM2	-1.038251228	9.540964711	-3.171011063	0.001828925	0.012414622	-1.693687386
NKX2-1	-1.126793778	7.637208187	-3.167303493	0.001850962	0.01253085	-1.704526017
F12	-1.06985691	9.724577416	-3.160621016	0.001891304	0.012723566	-1.724033361
LCOR	1.021932581	8.686296259	3.159942001	0.001895448	0.012734818	-1.726013504
ATP9B	-1.004322965	9.002953864	-3.158525551	0.001904121	0.012760864	-1.730142958
PHLDB1	1.342625362	10.29097951	3.149113516	0.001962691	0.013027837	-1.757541113
ADRB1	-1.025493276	7.369208515	-3.145657415	0.001984613	0.01311645	-1.767583709
LOR	-1.041175033	7.538498484	-3.136299898	0.002045113	0.013429286	-1.794725793
SLC22A7	-1.182595695	8.103942107	-3.134711015	0.002055554	0.013484418	-1.799327398
AMELX	-1.461873325	7.666029315	-3.133862452	0.002061151	0.013511399	-1.801784103
RUNX1	1.025138269	8.664865623	3.132073692	0.002072994	0.013562585	-1.806960891
APCDD1L	1.015617602	8.493578348	3.113972556	0.002196436	0.014191501	-1.859200513
NUP93	1.422767467	8.597195541	3.113793661	0.00219769	0.014193605	-1.859715472
CAPS	1.016533359	9.40019303	3.110145109	0.002223394	0.01432334	-1.870212346
KRTAP1-3	-1.035397973	7.726244484	-3.104927273	0.002260638	0.014502209	-1.885205213
FBXO15	-1.176700781	8.308207106	-3.10139561	0.002286174	0.014647594	-1.895340464
TSC22D4	1.010162092	8.093700024	3.097216368	0.002316735	0.014785651	-1.907321026
GRID2	-1.082872485	7.945454855	-3.090586194	0.002365996	0.015008185	-1.926298412
PROM1	1.437562809	11.22956093	3.088869779	0.002378906	0.01506509	-1.931205421
ANPEP	-1.504552585	8.952491802	-3.086957629	0.002393364	0.015119104	-1.936669181
DNAJA4	-1.200613346	8.575002941	-3.082750647	0.00242546	0.015277705	-1.948679663
ZNF750	-1.031686034	7.796445211	-3.076310777	0.002475363	0.01550506	-1.9670368
KCNF1	1.122827195	8.230435309	3.072754677	0.002503325	0.01560375	-1.977159095
C11orf45	-1.436959096	7.959169013	-3.070458171	0.002521537	0.015669988	-1.983690512
LIX1	-1.217392051	8.028105597	-3.066195696	0.002555664	0.015811427	-1.995801842
BEST3	-1.080416086	8.023574663	-3.064938095	0.002565814	0.015855833	-1.999372329
SLC22A6	-1.210857732	7.751699473	-3.058915429	0.002614941	0.016125988	-2.016453491
TBC1D2B	-1.069072963	8.189268097	-3.058433231	0.002618911	0.016125988	-2.017819789
UGT2B11	-1.144973217	8.155208228	-3.025122114	0.002907068	0.017521926	-2.111744642
PARD6G	-1.120673369	9.17954887	-3.018117138	0.002971267	0.017827603	-2.131380049
UBL4B	-1.355438015	8.090098403	-3.017403134	0.002977884	0.017853299	-2.133379182
CSTF2	1.023029107	8.511660904	3.009199924	0.003054881	0.018208153	-2.156317151
C16orf86	-1.110245872	7.427669025	-3.001068705	0.003133007	0.018586664	-2.178999108
KRT17	1.951987031	8.766690006	2.990734422	0.003234954	0.019051117	-2.207747798
SPACA5B	-1.00156136	7.98381274	-2.988137855	0.003261045	0.019175315	-2.21495727
SPRR2B	-1.068619173	7.507306961	-2.987860707	0.003263841	0.019182529	-2.215726453
CES3	-1.056372083	7.930677336	-2.98563727	0.003286354	0.019294401	-2.221894978
PRDM7	-1.1139331	9.801630777	-2.978789627	0.003356587	0.019590937	-2.240866868
SERPINA11	-1.110864749	8.386928224	-2.973664804	0.00341005	0.019791725	-2.255040198
HERC1	-1.610462824	9.118570926	-2.970170208	0.003446954	0.019931367	-2.264692475
REG1A	-1.321830967	8.310101113	-2.968529752	0.003464404	0.020002031	-2.269220023
FBP2	-1.229191574	7.73907638	-2.965688542	0.003494819	0.020109338	-2.277056304
TDRD1	-1.102743619	7.976650242	-2.961657697	0.00353839	0.020306547	-2.288162222
LRRN4CL	-1.280752011	7.80625588	-2.960941055	0.003546188	0.020306547	-2.290135329
KCNJ13	-1.019282899	8.175297143	-2.96092657	0.003546346	0.020306547	-2.290175207
SLC13A5	-1.378582675	9.798097008	-2.948894455	0.003679664	0.02090563	-2.323239116
FTCD	-1.132226721	10.0118388	-2.946526103	0.003706442	0.021034333	-2.329733138
SUSD1	-1.008126334	8.879443551	-2.942464463	0.003752781	0.021196929	-2.340859317
TBC1D3B	-1.038998609	8.705437048	-2.938620047	0.003797132	0.021421872	-2.35137783
LILRB2	-1.150067945	8.638777816	-2.935623924	0.003832029	0.021539324	-2.359566862
HSP90B1	1.106588616	8.905462992	2.927416183	0.00392914	0.021972165	-2.381962125
SFTPB	-1.109179704	7.90768571	-2.919816302	0.004021066	0.022368477	-2.40264885
BARD1	-1.449208194	8.608344562	-2.918205121	0.004040806	0.022440773	-2.407028277
ADH1C	-1.002319475	8.139286269	-2.914806423	0.004082738	0.022621048	-2.416259353
UGT2B7	-1.375353788	10.13246058	-2.909188781	0.004152921	0.022903644	-2.431496123
WDR54	1.006437896	9.425928944	2.909061461	0.004154524	0.022903644	-2.431841147
IL23A	-1.113971431	8.016698847	-2.90898668	0.004155466	0.022903644	-2.432043791
AQP7	-1.139753442	8.261880271	-2.904916049	0.00420704	0.023137206	-2.443067476
DBH	-1.431356807	8.588336725	-2.894140773	0.004346401	0.023690749	-2.472181308
HSPB1	1.142755025	10.5026179	2.882816572	0.004497405	0.02424605	-2.502673828
FAM90A1	-1.046917588	8.425606059	-2.879262703	0.004545774	0.024453506	-2.51222119
ZNF407	-1.168758299	9.370957326	-2.876928571	0.004577801	0.024548005	-2.51848602
GCNT3	1.215694723	9.194258767	2.868235158	0.004698908	0.025006361	-2.541779109
GPR12	-1.263690481	7.687617259	-2.860669145	0.004806684	0.025455961	-2.561999951
NOXA1	1.372490609	9.114973293	2.859634447	0.004821598	0.025508453	-2.564761547
HDC	-1.100109582	9.214862357	-2.858196296	0.004842396	0.025574272	-2.568598463
AGXT	-1.537587743	9.64884382	-2.853302668	0.004913784	0.025835359	-2.581641432
PCDHGA6	-1.089360233	8.270468133	-2.851262364	0.00494383	0.025912653	-2.587073513
CAPZA3	-1.030839871	7.42005548	-2.841969132	0.005082821	0.026451397	-2.611771526
ALG14	-1.096668963	8.138517886	-2.835659347	0.005179213	0.02678007	-2.6284993
CCL19	-1.313023432	10.32196104	-2.833775353	0.005208316	0.026881331	-2.633487441
F7	-1.008557685	9.253056168	-2.831798544	0.005239013	0.026978313	-2.638718119
CAMTA1	-1.098063938	8.091900402	-2.831399574	0.005245228	0.026978313	-2.639773402
TTC4	1.131677809	9.510374976	2.803328979	0.005699785	0.028714757	-2.713684479
HCP5	1.095234061	9.949674081	2.79758363	0.005797133	0.029090238	-2.728730378
NOG	-1.219049801	7.670712975	-2.797255181	0.005802744	0.029108039	-2.729589679
NUP214	-1.037533981	7.715340205	-2.794034295	0.005858026	0.02923281	-2.738011449
NPM3	1.164177202	8.920651772	2.793059774	0.005874846	0.02927855	-2.740557839
FRMD4A	1.013337191	8.386469835	2.791368207	0.005904148	0.029386292	-2.744975944
HORMAD2	-1.027094127	7.681858017	-2.782575917	0.006058601	0.029921431	-2.767901081
ULK1	1.053062612	10.08393457	2.776580284	0.006166023	0.030256625	-2.783496715
POU4F3	-1.715296264	8.064815284	-2.766016267	0.006359518	0.030928362	-2.810901487
PEA15	1.020014863	10.19644382	2.764953369	0.006379289	0.030997543	-2.813653586
TMPRSS2	-1.114915734	7.994917021	-2.755237711	0.006562613	0.031627072	-2.838765422
PTGES3	1.093960926	9.213865278	2.751737653	0.006629819	0.031858112	-2.847792342
CRISPLD2	-1.127116724	8.875102449	-2.748056259	0.00670118	0.032130384	-2.857275731
SGCE	-1.043850965	9.249992171	-2.747801994	0.006706135	0.032137081	-2.857930301
OTP	-1.112598048	7.59256952	-2.741741422	0.006825214	0.032551675	-2.873516176
PCSK1N	1.295489981	8.254752498	2.736821111	0.006923297	0.032927087	-2.88614673
PPIC	1.050016021	8.656312263	2.735665471	0.006946518	0.033011914	-2.889110303
WDR49	-1.19458402	7.964793444	-2.733384923	0.006992551	0.033169235	-2.894955311
ESPN	-1.279183347	10.63586232	-2.730764765	0.007045779	0.033385081	-2.901665278
FOSB	-1.274585135	11.21563614	-2.720656375	0.007254593	0.034089455	-2.927497189
EIF2S2	-1.00121029	7.491711361	-2.707721763	0.007529961	0.034996475	-2.960424683
TTC36	-1.251554018	7.608711115	-2.702258936	0.007649076	0.035420962	-2.974288541
LCN2	1.316933294	9.130660965	2.69468657	0.007817009	0.035883661	-2.993464029
POU6F2	-1.114220116	8.280028046	-2.689421384	0.007935734	0.036265451	-3.006768218
ALKBH3	-1.279802987	9.638629148	-2.686393233	0.008004752	0.036537204	-3.0144091
ATIC	1.116431134	9.228082266	2.685027921	0.008036048	0.036617426	-3.017851606
OR4D9	-1.110891109	7.667996564	-2.681470827	0.008118103	0.036911434	-3.026813015
MAGI3	1.260214266	8.990391355	2.676597406	0.008231753	0.037284138	-3.039073101
ALOX12B	-1.466523413	8.724265443	-2.662731152	0.008563024	0.038273842	-3.073845412
MTPN	1.057242765	8.701352183	2.659190429	0.00864952	0.03859366	-3.082698091
GGCT	1.066788891	8.421620751	2.657195352	0.008698604	0.03873934	-3.087681546
APOC3	-1.436104438	11.08158427	-2.639929131	0.009134012	0.040273884	-3.13066794
ORM1	-1.064130669	11.407132	-2.634578043	0.009272884	0.040768895	-3.143938238
RBMY1A1	-1.189397146	7.786153852	-2.622409458	0.009595792	0.041792092	-3.174023889
ANKRD37	-1.157016846	9.068039508	-2.613788172	0.009830657	0.042608798	-3.195262168
AGRN	1.046669418	9.616626809	2.603833375	0.010108274	0.043437766	-3.219705969
ANGPT4	-1.180976349	7.777245137	-2.60204119	0.010158997	0.043526365	-3.224097579
GLIS2	-1.062219888	7.809993744	-2.597786039	0.010280343	0.043866948	-3.234513418
C17orf50	-1.321883939	7.722608975	-2.597745857	0.010281495	0.043866948	-3.2346117
THOC6	-1.105030479	8.543887308	-2.59285329	0.010422642	0.044303054	-3.246568364
CSN3	-1.19590902	8.17138263	-2.586681833	0.010603165	0.044875454	-3.261621001
PGBD5	-1.019185418	8.049176724	-2.577703091	0.01087082	0.0457184	-3.283462133
PDGFRL	-1.237098199	9.027937397	-2.575214643	0.010946065	0.045915876	-3.289503061
OLFM4	1.683301812	8.446741356	2.574994876	0.010952733	0.045915876	-3.290036308
PPFIA4	1.315094613	8.703946192	2.573075186	0.011011131	0.046051458	-3.294692506
SLC35E4	-1.037269137	7.493813344	-2.56382126	0.011296578	0.046948417	-3.317093193
TEKT2	-1.37398529	8.208083544	-2.563291521	0.011313118	0.04697846	-3.318373275
PSMA6	1.167628328	10.03806088	2.559104928	0.011444596	0.047363352	-3.328481388
PACS1	-1.127947836	8.129229886	-2.550104559	0.011731894	0.048201797	-3.350160544
UNC5A	1.079465904	8.465372449	2.548472012	0.011784693	0.048365291	-3.35408534
ITGB6	1.13560504	8.084179022	2.547330455	0.011821739	0.048452345	-3.356828381
TEAD2	1.114503171	9.583047623	2.546540483	0.011847436	0.048505692	-3.358725938
CCNA1	-1.115132023	7.647712381	-2.541821776	0.012001976	0.048968063	-3.370049283
C1QL1	-1.04104637	7.718090821	-2.538406086	0.012114965	0.04936324	-3.378233778
